# Supplementary material for: A Protoplast System for CRISPR-Cas Ribonucleoprotein Delivery in Pinus taeda and Abies fraseri
Source: Plants (Basel). 2025 Mar 22;14(7):996. doi: 10.3390/plants14070996 (PMC11990275; doi:10.3390/plants14070996)
Supplement: Supplementary file 1 [file plants-14-00996-s001.zip]

Archive with 1 entries (1 files):
- plants-3509328-supplementary.pdf
